# Supplementary material for: “I Can Remember Thinking, Like Almost Wishing, That the Injuries Would Have Been Worse, Because Then I Wouldn’t Be Questioned”: A Qualitative Study on Women’s Experience of Accessing Healthcare for Intimate Partner Violence-Related Brain Injury
Source: Healthcare (Basel). 2026 Jan 8;14(2):165. doi: 10.3390/healthcare14020165 (PMC12841078; doi:10.3390/healthcare14020165)
Supplement: Supplementary file 1 [file healthcare-14-00165-s001.zip]

Archive with 1 entries (1 files):
- healthcare-3996470-supplementary.pdf
